# Supplementary material for: Unsupervised detection of regulatory gene expression information in different genomic regions enables gene expression ranking
Source: BMC Bioinformatics. 2017 Feb 1;18:77. doi: 10.1186/s12859-017-1497-z (PMC5286865; doi:10.1186/s12859-017-1497-z)
Supplement: Additional file 2: Table S1. — ARSI correlation and statistics summary. Table S2. Meiotic cell cycle correlation summary. Table S3. Subgroups analysis. (XLSX 32 kb) [file 12859_2017_1497_MOESM2_ESM.xlsx]

## Sheet: S1 Corr Sum
Sequence Domain	S. cerevisiae: Intron-containing Genes
	PA (271 Introns)		mRNA (273 Introns)		YiFP (240 Introns)		ARSI - Actual		ARSI - Random
	r, corr	p-val	r, corr	p-val	r, corr	p-val	mean	std	mean	std
Upstream	N/A	N/A	N/A	N/A	N/A	N/A	N/A	N/A	N/A	N/A
5'UTR	-0.191166	0.00156875	-0.0825338	0.173911	N/A	N/A	8.08702	5.58066	6.43256	0.548038
ORF	0.362204	7.99714e-10	0.548697	7.29404e-23	N/A	N/A	81.4707	303.022	9.81094	1.39734
Intron	0.0857604	0.159171	0.174271	0.00387276	0.268053	7.15036e-05	11.777	19.2576	8.18263	0.25718
3'UTR	0.211384	0.000459338	0.372457	2.07205e-10	N/A	N/A	11.6329	12.3107	7.72389	0.4597
Downstream	N/A	N/A	N/A	N/A	N/A	N/A	N/A	N/A	N/A	N/A
	S. cerevisiae: Measured Genes (3804)
	PA		mRNA		YiFP		ARSI - Actual		ARSI - Random
	r, corr	p-val	r, corr	p-val	r, corr	p-val	mean	std	mean	std
Upstream	0.0708195	1.23136e-05	0.0518881	0.0014062	N/A	N/A	11.1469	13.7931	10.0123	0.688332
5'UTR	-0.00768255	0.635725	-0.0436162	0.00727993	N/A	N/A	8.61816	1.41311	8.42495	0.835659
ORF	0.1981	5.75735e-35	0.0718942	9.53906e-06	N/A	N/A	14.3829	34.8128	11.5327	0.430229
3'UTR	0.166883	3.68714e-25	0.16456	2.19073e-24	N/A	N/A	9.92343	2.03864	9.53108	0.615764
Downstream	0.0566642	0.000471376	0.0638698	8.41941e-05	N/A	N/A	10.0262	6.5543	9.30542	0.974139
	E. coli: Measured Genes (4088)
	PA		mRNA		YiFP		ARSI - Actual		ARSI - Random
	r, corr	p-val	r, corr	p-val	r, corr	p-val	mean	std	mean	std
Upstream	-0.0507427	0.00117261	-0.0304967	0.0512074	N/A	N/A	9.17604	7.23126	N/A	N/A
5'UTR	-0.0656136	2.68799e-05	-0.0698036	7.92694e-06	N/A	N/A	8.74996	2.53048	8.69382	0.121976
ORF	0.180729	2.35315e-31	0.0996034	1.74431e-10	N/A	N/A	15.9915	42.2041	11.0916	0.244075
3'UTR	0.00711416	0.649305	-0.0219674	0.160236	N/A	N/A	9.70668	4.09706	8.24429	0.0606369
Downstream	-0.038306	0.0143118	-0.0497884	0.00145083	N/A	N/A	8.75396	3.18162	N/A	N/A

## Sheet: S2 Cell Cycle
Meiotic Stage	Timepoint Label	S. cerevisiae: Measured Genes (3804)
		Ribo-seq						mRNA-Seq
		5'UTR		ORF		3'UTR		5'UTR		ORF		3'UTR
		r, corr	p-val	r, corr	p-val	r, corr	p-val	r, corr	p-val	r, corr	p-val	r, corr	p-val
Cycling vegetative	gb15_exponential	0.295468	6.81254e-50	0.208566	1.72841e-38	0.126953	0.000767994	0.059813	0.000293395	0.284085	1.97398e-71	0.16908	3.60499e-25
	14201 exponential	0.282694	1.06436e-35	0.23919	2.66944e-50	0.12497	0.00691144	0.104042	4.89491e-10	0.247753	3.83266e-54	0.197184	1.02169e-33
Pre-meiotic Meiotic entry	1	0.172849	1.45329e-09	0.0568009	0.000536525	0.0529508	0.384369	0.119995	4.00856e-10	0.0206623	0.20412	0.0738185	0.000115819
	A	0.288904	1.31462e-40	0.0715668	1.0644e-05	-0.119572	0.0238559	0.145602	3.98269e-18	0.14496	2.8452e-19	0.139973	1.18749e-16
	B	0.284641	2.09278e-31	0.147125	9.61445e-20	0.0856817	0.0206847	0.185628	7.02759e-29	0.183124	6.16335e-30	0.187759	7.81603e-30
	D	0.349719	4.19014e-75	0.167003	4.28034e-25	0.0354388	0.35368	0.0974299	2.96113e-09	0.213532	2.20242e-40	0.16269	1.85307e-23
DNA replication	E	0.320997	1.08977e-69	0.0291056	0.0731562	0.0130416	0.71751	0.171772	1.55762e-23	0.148424	3.83397e-20	0.242593	8.66988e-50
	F	0.307279	2.28437e-53	0.0523766	0.00125518	-0.0258117	0.59393	0.102829	5.22085e-10	0.190929	1.78236e-32	0.158132	3.65332e-22
Recombination SC formation	G	0.306588	6.64129e-49	0.136298	3.59894e-17	0.0914176	0.00754822	0.108473	5.07324e-11	0.199811	1.78296e-35	0.133503	3.11525e-16
	I	0.345108	1.37159e-72	0.011011	0.49787	-0.0615899	0.160791	0.188587	2.3014e-30	0.195686	4.46689e-34	0.20367	3.90033e-36
	3	0.308237	2.39996e-46	0.0350848	0.0308708	-0.0448044	0.48876	0.144244	3.82555e-18	0.084653	1.75134e-07	0.155137	1.70335e-21
	4	0.181008	1.04947e-06	0.0793536	1.82063e-06	-0.26759	0.0230595	0.190655	1.47107e-29	0.131553	4.12983e-16	0.156208	1.38677e-21
Metaphase I	5	0.297725	1.16527e-37	0.131606	4.31335e-16	-0.171879	0.00827875	0.13363	2.48028e-15	0.132784	2.10687e-16	0.158927	2.40238e-22
	K	0.308444	1.62696e-52	0.0208875	0.198518	-0.043377	0.37752	0.137273	6.35101e-17	0.203247	1.08837e-36	0.162016	2.98051e-23
	6	0.273513	5.38993e-32	0.0933141	8.9224e-09	-0.0351509	0.624759	0.165732	4.23796e-21	0.119961	1.23089e-13	0.156384	1.28071e-20
	L	0.308108	6.38872e-53	0.0231825	0.1535	-0.0412381	0.344283	0.232379	3.77203e-39	0.14255	1.09504e-18	0.24141	1.52595e-49
Anaphase I	7	0.249221	2.10555e-23	0.086653	1.02398e-07	-0.000193383	0.997927	0.099931	9.92816e-08	0.132947	1.98872e-16	0.1612	3.68465e-21
	8	0.240841	4.15765e-20	0.112965	5.46211e-12	0.00710537	0.921468	0.1228	1.49675e-10	0.13645	3.19488e-17	0.158514	2.07228e-20
Metaphase II	O	0.282841	2.41041e-40	0.0618295	0.000141071	-0.0265553	0.535787	0.158316	6.70042e-22	0.167899	2.11503e-25	0.152356	9.96414e-21
	9	0.195665	4.42249e-13	0.0898953	4.63538e-08	-0.156977	0.0272032	0.167236	4.33322e-20	0.105435	7.54035e-11	0.163064	1.17395e-21
	10	0.26256	3.88187e-32	0.0442587	0.00647675	-0.103522	0.0439971	0.135351	1.20821e-15	0.0777607	1.6134e-06	0.148522	2.22858e-19
Anaphase II	11	0.182262	1.81242e-09	0.0414317	0.0126054	-0.110664	0.197961	0.139188	2.89154e-15	0.099379	8.67593e-10	0.150814	9.32711e-20
	12	0.254652	1.14665e-29	0.0740358	5.50606e-06	-0.0709765	0.166229	0.125004	3.19029e-10	0.0557855	0.000617989	0.113829	4.25902e-09
	13	0.233662	8.91145e-21	0.0379435	0.0203299	-0.0990533	0.143076	0.122024	1.42883e-12	0.0937768	7.09753e-09	0.155025	7.58443e-21
Spore packaging	15	0.217279	1.87104e-18	0.0726859	8.92099e-06	0.0101856	0.872943	0.148786	1.47783e-18	0.118426	2.48327e-13	0.179228	6.00821e-28
	18	0.226395	6.47336e-18	0.103171	2.5871e-10	-0.0497984	0.342761	0.148742	2.16934e-16	0.0993991	8.47771e-10	0.12793	1.85785e-13
Spores	V	0.205203	1.74714e-13	0.134375	1.55101e-16	-0.0243793	0.733817	0.218482	1.99922e-40	0.313449	2.58923e-87	0.288222	3.97416e-72

## Sheet: S3 HighLow Sum
Sequence Domain	S. cerevisiae: Intron-containing Genes (271)
	PA High	PA Low	PA High vs. Low	mRNA High	mRNA Low	mRNA High vs. Low	YiFP High	YiFP Low	YiFP High vs. Low
	median	median	Wilcoxon	median	median	Wilcoxon	median	median	Wilcoxon
Upstream	8.13546	8.28287	1.69629e-05	8.17131	8.20916	0.0548097	N/A	N/A	N/A
5'UTR	6.55903	6.65333	0.0295111	6.58228	6.56754	0.860037	N/A	N/A	N/A
ORF	13.0693	8.95299	4.03952e-10	14.2824	8.92672	1.11547e-19	N/A	N/A	N/A
Intron	8.35335	8.28	0.0341521	8.36867	8.24407	0.000233614	8.37879	8.25622	5.16793e-05
3'UTR	8.10072	7.76331	0.000641413	8.15217	7.73815	7.39771e-09	N/A	N/A	N/A
Downstream	8.53984	8.41833	0.037901	8.56574	8.37251	0.000101826	N/A	N/A	N/A
	S. cerevisiae: Messured Genes (3804)
	PA High	PA Low	PA High vs. Low	mRNA High	mRNA Low	mRNA High vs. Low	YiFP High	YiFP Low	YiFP High vs. Low
	median	median	Wilcoxon	median	median	Wilcoxon	median	median	Wilcoxon
Upstream	10.353	10.2954	5.15592e-05	10.3577	10.3271	0.00346168	N/A	N/A	N/A
5'UTR	8.67925	8.75396	0.752974	8.5122	8.76402	0.195658	N/A	N/A	N/A
ORF	11.7242	11.5343	3.39543e-30	11.7155	11.5409	2.01044e-09	N/A	N/A	N/A
3'UTR	10.093	9.70161	2.16928e-20	10.0515	9.64775	8.70983e-22	N/A	N/A	N/A
Downstream	9.68116	9.58955	0.000535178	9.725	9.59333	4.14496e-05	N/A	N/A	N/A
	E. coli: Messured Genes (4088)
	PA High	PA Low	PA High vs. Low	mRNA High	mRNA Low	mRNA High vs. Low	YiFP High	YiFP Low	YiFP High vs. Low
	median	median	Wilcoxon	median	median	Wilcoxon	median	median	Wilcoxon
Upstream	8.83333	8.87771	0.0713227	8.76667	8.80833	0.542132	N/A	N/A	N/A
5'UTR	8.36667	8.41667	0.000851182	8.35	8.41667	0.000454626	N/A	N/A	N/A
ORF	11.351	11.1561	1.72658e-25	11.3462	11.3063	6.24362e-11	N/A	N/A	N/A
3'UTR	8.91111	8.9	0.260017	8.87778	8.93333	0.165739	N/A	N/A	N/A
Downstream	8.32584	8.36364	0.0401198	8.30909	8.38182	0.0622916	N/A	N/A	N/A
